# Supplementary material for: Assessment of Sensory and Texture Profiles of Grape Seeds at Real Maturity Stages Using Image Analysis
Source: Foods. 2021 May 15;10(5):1098. doi: 10.3390/foods10051098 (PMC8155871; doi:10.3390/foods10051098)
Supplement: Supplementary file 1 [file foods-10-01098-s001.zip]

Archive with 1 entries (1 files):
- foods-1217196-SI.xlsx
