# Supplementary material for: Assessment of Sensory and Texture Profiles of Grape Seeds at Real Maturity Stages Using Image Analysis
Source: Foods. 2021 May 15;10(5):1098. doi: 10.3390/foods10051098 (PMC8155871; doi:10.3390/foods10051098)
Supplement: Supplementary file 1 [file foods-10-01098-s001.zip › foods-1217196-SI.xlsx]

## Sheet: Means and deviations
Different letters indicate significant (p<0.05) differences according to Student's Newman Keuls
	MS1	MS2	MS3	MS4	MS5
L*	44.6±1.8a	47.5±1.2b	49.6±1.3c	51.8±1.4d	57.1±3.1e
a*	9.5±1.5a	9.2±1.7b	9.2±1.8b	9.1±2.2b	6.7±3.2b
b*	15.9±1.4a	17.97±0.9b	19.5±1.1c	21.9±1.3d	26.8±3.0e
C*ab	18.8±1.2a	20.4±1.0b	21.8±1.2c	24.0±1.3d	28.1±2.7e
hab	58.7±5.4a	62.4±4.7b	64.2±4.9c	67±5.3d	74.9±7.1e
